# Supplementary material for: Improved Thermo-Mechanical Properties and Reduced Hydrogen Permeation of Short Side-Chain Perfluorosulfonic Acid Membranes Doped with Ti3C2Tx
Source: Materials (Basel). 2021 Dec 19;14(24):7875. doi: 10.3390/ma14247875 (PMC8703456; doi:10.3390/ma14247875)
Supplement: Supplementary file 1 [file materials-14-07875-s001.zip]

Archive with 1 entries (1 files):
- materials-1492216-supplementary (1)--revised.pdf
